# Supplementary material for: The Microbial Mechanisms of a Novel Photosensitive Material (Treated Rape Pollen) in Anti-Biofilm Process under Marine Environment
Source: Int J Mol Sci. 2022 Mar 30;23(7):3837. doi: 10.3390/ijms23073837 (PMC8998240; doi:10.3390/ijms23073837)
Supplement: Supplementary file 1 [file ijms-23-03837-s001.zip]

Archive with 1 entries (1 files):
- ijms-1625976-supplementary.pdf
